# Supplementary material for: eDNA-qPCR Reveals Spatial Biomass and Habitat Associations of the Endangered Brachymystax lenok tsinlingensis in Zhouzhi Heihe River
Source: Animals (Basel). 2026 Jun 24;16(13):1957. doi: 10.3390/ani16131957 (PMC13360022; doi:10.3390/ani16131957)
Supplement: Supplementary file 1 [file animals-16-01957-s001.zip]

Archive with 4 entries (4 files):
- Table S4 Habitat photographs of the 14 sampling sites.pdf
- Table S1  Phytoplankton abundance value.xlsx
- Table S2 Zooplankton abundance value.xlsx
- Table S3 Benthic macroinvertebrate abundance value.xlsx
