# Supplementary material for: eDNA-qPCR Reveals Spatial Biomass and Habitat Associations of the Endangered Brachymystax lenok tsinlingensis in Zhouzhi Heihe River
Source: Animals (Basel). 2026 Jun 24;16(13):1957. doi: 10.3390/ani16131957 (PMC13360022; doi:10.3390/ani16131957)
Supplement: Supplementary file 1 [file animals-16-01957-s001.zip › Table S1 Phytoplankton abundance value.xlsx]

## Sheet: Sheet
Category	Species name	Density conversion factor	Da Manggou	Chen Jiagou	HH	Ba Muping	Hu Bao	HD	Wang Jia	Hou Zhenzi	Hua Erping	Chang Ping	HT	Bang Fangzi	Dong	Yu Dongquan
Cyanophyta	Rhabdoderma sp.	0.001	0	0	0	5000	0	0	0	0	0	0	0	0	0	0
	Oscillatoria sp.	0.0151	0	0	0	0	0	0	0	40000	0	0	0	0	0	0
	Aphanizomenon sp.	0.0033912	0	25000	5000	10000	22500	10000	0	115000	0	0	0	0	0	0
	Leptolyngbya sp.	0.0003	0	50000	0	0	0	0	0	25000	0	0	0	0	0	0
Chlorophyta	Chlorella sp.	0.0015	0	0	0	5000	0	0	0	0	0	0	0	0	0	0
	Cosmarium sp.	0.04	0	0	0	0	0	0	500	0	0	0	0	0	0	500
	Scenedesmus sp.	0.002	0	0	0	0	0	0	0	7000	0	0	0	0	0	0
Bacillariophyta	Navicula sp.	0.01	500	500	1000	500	500	500	0	1000	500	8000	2000	0	1000	1500
	Navicula simplex	0.006	0	0	0	0	0	0	0	0	0	500	500	0	500	0
	Surirella sp.	0.157	500	0	0	0	0	0	0	0	0	0	0	0	0	0
	Synedra sp.	0.005	0	0	0	0	0	0	0	0	500	0	0	0	0	0
	Synedra acus	0.005	0	0	0	0	0	0	0	500	0	0	500	0	0	500
	Synedra ulna	0.005	500	0	1000	0	0	0	0	500	0	1500	2500	0	0	2000
	Nitzschia sp.	0.0044	0	0	0	0	0	0	0	0	500	0	1000	0	0	0
	Nitzschia angustata	0.001	0	0	0	0	0	0	0	0	0	0	0	0	0	0
	Gomphonema sp.	0.0108	500	0	1000	0	0	0	0	0	0	0	500	0	500	3500
	Fragilaria sp.	0.01	0	0	0	0	0	0	0	0	0	1000	0	0	0	0
	Cocconeis placentula var.euglypta	0.15072	0	0	0	0	0	0	0	500	0	0	0	1000	0	0
	Cymbella sp.	0.0012	0	0	0	0	0	0	0	500	500	0	0	0	500	500
	Eunotia sp.	0.0196	0	0	500	0	0	0	0	1500	0	0	500	0	0	0
	Diatoma sp.	0.16485	0	0	0	0	0	0	1500	0	0	500	500	500	0	0
	Didymosphenia geminata	0.54	1500	0	500	0	0	0	0	0	0	0	0	0	0	0
	Diatoma vulgare	0.0398937	0	0	0	0	0	0	0	0	0	500	0	0	0	0
Cryptophyta	Chroomonas acuta	0.001	0	0	0	500	0	0	0	0	0	0	0	0	0	500
	Cryptomonas erosa	0.04	0	0	0	0	0	0	0	0	0	0	0	0	0	0
Dinophyta	Peridinium sp.	0.4	0	0	0	0	0	0	0	500	0	0	0	0	0	0
Note: The data in the table are abundance values, with the unit of cells/L.
