# Supplementary material for: eDNA-qPCR Reveals Spatial Biomass and Habitat Associations of the Endangered Brachymystax lenok tsinlingensis in Zhouzhi Heihe River
Source: Animals (Basel). 2026 Jun 24;16(13):1957. doi: 10.3390/ani16131957 (PMC13360022; doi:10.3390/ani16131957)
Supplement: Supplementary file 1 [file animals-16-01957-s001.zip › Table S2 Zooplankton abundance value.xlsx]

## Sheet: Sheet
Species	Hua Erping	Hou Zhenzi	HT	Da Manggou	Ba Muping	HD	Yu Dongquan	Ban Fangzi	Chang Ping	Hu Bao	HH	Wang Jia	Dong	Chen Jiagou
Protozoa
Tintinnopsis wangi	0	0	1	0	0	0	0	0	0	0	0	0	0	0
Centropyxis aculeata	0	0	0	0	0	0	0	0	0	0	1	0	0	0
Ciliophora	0	0	0	0	0	0	1	0	0	0	0	0	0	1
Rotifera
Lecane luna	0	0	0	1	0	0	0	0	0	0	0	0	0	0
Monostyla crenata	1	0	0	0	0	0	0	0	0	0	0	0	0	0
Bdelloidea	1	0	0	2	0	0	0	0	1	0	0	2	0	0
Copepoda
Copepodite of Cyclopoida	0	0	0	0	0.05	0	0	0	0	0	0	0	0	0
Nauplius	0	1	0	0	0	0	0	1	0	0	0	0	1	0
Note: The data in the table are abundance values, with the unit of ind./L.
