# Supplementary material for: eDNA-qPCR Reveals Spatial Biomass and Habitat Associations of the Endangered Brachymystax lenok tsinlingensis in Zhouzhi Heihe River
Source: Animals (Basel). 2026 Jun 24;16(13):1957. doi: 10.3390/ani16131957 (PMC13360022; doi:10.3390/ani16131957)
Supplement: Supplementary file 1 [file animals-16-01957-s001.zip › Table S3 Benthic macroinvertebrate abundance value.xlsx]

## Sheet: sheet
	Ba Muping		Chang Ping		Hu Bao		Chen Jiagou		Yu Dongquan		Da Manggou		Wang Jia		HT		Ban Fangzi		HD		Hou Zhenzi		Dong		HH		Hua Erping
	Number	Biomass	Number	Biomass	Number	Biomass	Number	Biomass	Number	Biomass	Number	Biomass	Number	Biomass	Number	Biomass	Number	Biomass	Number	Biomass	Number	Biomass	Number	Biomass	Number	Biomass	Number	Biomass
Mollusca
Gastropoda
Radix Swinhoei					3	0.9345
Arthropoda
Insecta
Ephemeroptera
Epeorus sp.			2	0.0123	5	0.0286					1	0.0094	11	0.0335	6	0.0905	3	0.0574	4	0.0125	9	0.1085	68	0.5465
Baetis sp.			6	0.0187	6	0.0107	5	0.0064	3	0.0029			16	0.0415	3	0.0067	6	0.0107			1	0.0013	17	0.0357			1	0.0013
Heptageniidae sp.	49	0.4973	6	0.0556			41	0.3728	18	0.4866	3	0.0353	22	0.1322			20	0.1264	14	0.1216	2	0.0108	7	0.0516	14	0.1928	14	0.0606
Drunella sp.	1	0.0234	4	0.0614			3	0.0265					2	0.0447	1	0.0332	6	0.0473	1	0.0056	8	0.2418	6	0.1185			8	0.2628
Serratella sp.	2	0.0145	2	0.0104													1	0.0132
Ephemerella sp.	3	0.0087	3	0.0152																	21	0.4878
Choroterpes sp.			8	0.0134			3	0.0072	5	0.0115			3	0.0038			6	0.0156	3	0.0059					9	0.0195	8	0.0196
Cincticostella sp.													1	0.0075			2	0.0088
Ephemera sp.																									6	0.0115
Habrophlebiodes sp.																									1	0.0224
Trichoptera
Stenopsyche sp.			6	2.7788	9	1.6615	5	1.5456			3	0.3954	1	0.0213	4	1.2714	2	0.0373	3	0.8664	1	0.7977	5	0.1954			2	0.2744
Phyacophila sp.	1	0.0024			1	0.0143	2	0.0214									8	0.0849			1	0.0037
Pseudostenophylax sp.			1	0.0068							1	0.0021	15	0.0307	4	0.0146	2	0.0047			3	0.0146	92	0.2035			1	0.0046
Hydropsyche sp.					9	0.0986	1	0.0022															14	0.1798
Ceratopsyche sp.			3	0.0194							1	0.0073	5	0.0204	4	0.0785	4	0.1105					9	0.0984
Plecoptera
Perlidae	2	0.0456	7	0.7414	4	1.5574	2	0.0614	6	0.2227	3	0.0893	5	1.1066	4	0.0696	3	0.5454	2	0.1503	1	0.0073	2	0.0119			2	0.5326
Taeniopterygidae													1	0.0015			2	0.0019			2	0.0024					3	0.0057
Coleoptera
Dytiscidae			1	0.0174
Eubrianax sp.	1	0.0027																							1	0.0253
Micronecta sp.									2	0.0023
Diptera
Antocha sp.	2	0.0174			1	0.0028	1	0.0063									1	0.0037									1	0.0015
Hexatoma sp.	1	0.0015																									1	0.3584
Suragina sp.																											2	0.1083
Simulium sp.							1	0.0052															5	0.0078
Ablabesmyia sp.																											1	0.0012
